# Supplementary material for: Nanomaterial Texture-Based Machine Learning of Ciprofloxacin Adsorption on Nanoporous Carbon
Source: Int J Mol Sci. 2024 Oct 30;25(21):11696. doi: 10.3390/ijms252111696 (PMC11546269; doi:10.3390/ijms252111696)
Supplement: Supplementary file 1 [file ijms-25-11696-s001.zip]

Archive with 1 entries (1 files):
- ijms-3269434-supplementary.pdf
